# Supplementary material for: Variants of IFNL4 Gene in Amazonian and Northern Brazilian Populations
Source: Genes (Basel). 2023 Nov 14;14(11):2075. doi: 10.3390/genes14112075 (PMC10671175; doi:10.3390/genes14112075)
Supplement: Supplementary file 1 [file genes-14-02075-s001.zip]

Archive with 1 entries (1 files):
- genes-2641426-supplementary.pdf
